# Supplementary material for: Interpretable machine learning model for predicting 5-Year postoperative recurrence risk in patients with stage III colon cancer using preoperative laboratory tests: a two-centre study
Source: BMC Gastroenterol. 2026 Jan 29;26:72. doi: 10.1186/s12876-025-04511-9 (PMC12857113; doi:10.1186/s12876-025-04511-9)
Supplement: Supplementary file 1 — Supplementary Material 1. Table S1: Results of Multiple Imputation for Features with Missing Data. Table S2. Univariate Analysis of Clinical and Pathological Features and Laboratory Tests in the Training Set (P-values ≥ 0.05). Table S3. The result of the random forest with five-fold cross-validation. [file 12876_2025_4511_MOESM1_ESM.xlsx]

## Sheet: Sheet1
Table S1: Results of Multiple Imputation for Features with Missing Data.
Features	Total (n=415)	Training cohort (n=290)	Test cohort (n=125)
maximal diameter*
≤5cm	267(64.3)	191(65.9)	76(60.8)
>5cm	148(35.7)	99(34.1)	49(39.2)
vascular invasion*
0	254(61.2)	182(62.7)	72(57.6)
1	161(38.8)	108(37.3)	53(42.4)
perineural invasion*
0	296(71.3)	199(68.6)	97(77.6)
1	119(28.7)	91(31.4)	28(22.4)
number of lymph nodes dissected*
<12	28(6.7)	14(4.9)	14(11.2)
≥12	387(93.3)	276(95.1)	111(88.8)
*Indicates features with missing data

## Sheet: Sheet2
Table S2. Univariate Analysis of Clinical and Pathological Features and Laboratory Tests in the Training Set (P-values ≥ 0.05).
Features	OR（95%CI）	p value
gender	0.8592(0.2974-2.4822)	0.5413
BMI	0.7593(0.4932-1.1690)	0.2202
tumour site	0.9808(0.1555-6.1865)	0.9397
histological grade	1.5249(1.1895-1.9548)	0.1267
histological type	0.8642(0.2584-2.8906)	0.616
vascular invasion	1.4891(1.1929-1.8588)	0.1132
pT stage	1.5103(1.3292-1.7162)	0.0652
maximal diameter	0.8831(0.2561-3.0451)	0.6315
number of lymph nodes dissected	0.7341(0.2368-2.2754)	0.5772
RBC	0.8426(0.3590-1.9780)	0.4354
HGB	0.9996(0.1607-6.216)	0.9324
MONO	2.7416(2.1626-3.4757)	0.121
LYM	0.7508(0.5083-1.1089)	0.199
MCH	1.0234(0.4213-2.4858)	0.4528
MCHC	0.9990(0.1803-5.5359)	0.8736
PDW	0.9822(0.2156-4.4740)	0.7736
MPV	0.9920(0.2137-4.6045)	0.7832
PLT	0.9992(0.3376-2.9569)	0.5536
MCV	1.0153(0.5881-1.7530)	0.2786
EO	0.4868(0.1976-1.1992)	0.46
PA	0.9969(0.7987-1.2443)	0.1131
GLB	1.0524(0.9299-1.1912)	0.0632
CK	0.9954(0.8624-1.1489)	0.0732
BUN	1.0358(0.2941-3.6476)	0.6423
TG	1.2623(0.8789-1.8130)	0.1847
AST	1.0113(0.4688-2.1813)	0.3922
HDL_C	0.5172(0.3909-0.6844)	0.1429
LDL_C	0.8586(0.5082-1.4505)	0.2675
CHE	0.9999(0.4486-2.2287)	0.4089
A/G Ratio	0.5568(0.3861-0.8030)	0.1868
TP	1.0231(0.5951-1.7589)	0.2765
DBIL	1.0249(0.2391-4.393)	0.7426
TBIL	0.9820(0.3588-2.6876)	0.5137
UBIL	0.9550(0.5661-1.6111)	0.2668
Crea	0.9989(0.1865-5.3506)	0.8563
ALT	1.0047(0.1416-7.0604)	0.9972
TBA	1.0131(0.4182-2.4546)	0.4515
UA	0.9999(0.1628-6.1422)	0.9262
TC	0.9146(0.3797-2.2028)	0.4485
ALB	0.9866(0.2871-3.3903)	0.6298
LDH	1.0007(0.2096-4.7780)	0.7976
GGT	1.0094(0.8575-1.1881)	0.0832
APTT	1.0007(0.1460-6.8575)	0.982
PLR	1.0025(0.8751-1.1484)	0.0693
PNI	0.9719(0.6038-1.5644)	0.2428
CA199	1.0005(0.8671-1.1545)	0.073
CA724	1.0032(0.3554-2.8318)	0.5294

## Sheet: Sheet3
Table S3. The result of the random forest with five-fold cross-validation.
mtry	ntree	mmce.test.mean	dob	exec.time
1	50	0.277108	1	0.11
2	50	0.286747	2	0.13
3	50	0.26988	3	0.12
4	50	0.26506	4	0.13
1	100	0.281928	5	0.18
2	100	0.26747	6	0.39
3	100	0.255421687※	7	0.21
4	100	0.291566	8	0.2
1	150	0.26506	9	0.23
2	150	0.281928	10	0.27
3	150	0.272289	11	0.28
4	150	0.277108	12	0.27
1	200	0.262651	13	0.29
2	200	0.277108	14	0.33
3	200	0.281928	15	0.33
4	200	0.279518	16	0.34
1	250	0.281928	17	0.36
2	250	0.262651	18	0.62
3	250	0.279518	19	0.39
4	250	0.274699	20	0.43
1	300	0.26988	21	0.4
2	300	0.260241	22	0.49
3	300	0.262651	23	0.47
4	300	0.274699	24	0.48
1	350	0.26506	25	0.48
2	350	0.262651	26	0.72
3	350	0.274699	27	0.53
4	350	0.281928	28	0.55
1	400	0.274699	29	0.53
2	400	0.257831	30	0.59
3	400	0.260241	31	0.81
4	400	0.272289	32	0.61
1	450	0.272289	33	0.63
2	450	0.257831	34	0.67
3	450	0.26506	35	0.91
4	450	0.291566	36	0.68
1	500	0.26988	37	0.88
2	500	0.26747	38	0.77
3	500	0.26747	39	0.76
4	500	0.274699	40	1.14
※ indicates the minimum error rate, i.e., the best model.
